# Supplementary material for: Lithiophilic Reduced Graphene Oxide/Carbonized Zeolite Imidazolate Framework-8 Composite Host for Stable Li Metal Anodes
Source: Materials (Basel). 2024 Aug 30;17(17):4300. doi: 10.3390/ma17174300 (PMC11395789; doi:10.3390/ma17174300)
Supplement: Supplementary file 1 [file materials-17-04300-s001.zip]

Archive with 1 entries (1 files):
- materials-3125867-SI.pdf
